# Supplementary material for: Burkholderia pseudomallei, the causative agent of melioidosis, is rare but ecologically established and widely dispersed in the environment in Puerto Rico
Source: PLoS Negl Trop Dis. 2019 Sep 5;13(9):e0007727. doi: 10.1371/journal.pntd.0007727 (PMC6748447; doi:10.1371/journal.pntd.0007727)
Supplement: S1 Table — *Species identification was based upon whole genome sequence comparisons. a PS-4 previously described [6]. B. ubonensis strain resistant to meropenem (>32μg/mL). Yellow highlighted cells indicate novel MLST alleles and STs identified in this study. (XLSX) [file pntd.0007727.s003.XLSX]

## Sheet: S1 Table
Isolate ID	Read Accession Number	Assembly Accession Number	Site ID	Hole Number	Municipality	Source	Burkholderia spp.*	atpD	gltB	gyrB	lepA	phaC	recA	trpB	ST
Bp8997	SRR7457304	QTST00000000	15	07	YABUCOA	soil	anthina	468	619	929	385	295	540	577	1417
Bp9153	SRR7457360	QTSS00000000	30	10	CABO ROJO	soil	anthina	230	263	991	611	207	339	205	1489
Bp8957	SRR7457463	QTSR00000000	11	05	CEIBA	soil	cenocepacia	16	341	496	94	41	15	563	1389
Bp8968	SRR7457446	QTSQ00000000	09	08	NAGUABO	soil	cenocepacia	73	607	909	121	78	59	120	1393
Bp8969	SRR7457445	QTSP00000000	09	09	NAGUABO	soil	cenocepacia	73	608	910	113	78	526	120	1394
Bp8970	SRR7457444	QTSO00000000	11	01	CEIBA	soil	cenocepacia	67	15	911	225	169	186	213	1395
Bp8974	SRR7457440	QTSN00000000	11	03	CEIBA	soil	cenocepacia	106	130	915	113	78	528	114	1399
Bp8978	SRR7457330	QTSM00000000	11	05	CEIBA	soil	cenocepacia	16	341	496	94	41	15	563	1389
Bp8979	SRR7457331	QTSL00000000	11	05	CEIBA	soil	cenocepacia	16	341	496	94	41	15	563	1389
Bp8985	SRR7457326	QTSK00000000	13	04	JUNCOS	soil	cenocepacia	16	611	496	437	117	49	122	1407
Bp8993	SRR7457311	QTSJ00000000	14	04	LAS PIEDRAS	soil	cenocepacia	131	11	174	11	6	14	147	1414
Bp9005	SRR7457369	QTSI00000000	24	02	HATILLO	soil	cenocepacia	73	124	936	121	78	59	120	1425
Bp9006	SRR7457362	QTSH00000000	24	04	HATILLO	soil	cenocepacia	16	335	485	47	6	15	11	1426
Bp9009	SRR7457364	QTSG00000000	51	01	SALINAS	water	cenocepacia	16	16	524	68	278	19	13	705
Bp9021	SRR7457348	QTSF00000000	57	06	MANATI	water	cenocepacia	16	629	946	592	447	548	587	1436
Bp9023	SRR7457342	QTSE00000000	57	09	MANATI	water	cenocepacia	16	16	947	68	278	19	13	1438
Bp9037	SRR7457433	QTSD00000000	60	09	PATILLAS	water	cenocepacia	483	607	956	121	78	552	120	1448
Bp9038	SRR7457395	QTSC00000000	60	10	PATILLAS	water	cenocepacia	483	607	956	121	78	552	120	1448
Bp9117	SRR7457380	QTSB00000000	27	01	RINCON	soil	cenocepacia	73	607	963	121	78	59	120	1458
Bp9118	SRR7457377	QTSA00000000	27	04	RINCON	soil	cenocepacia	73	608	909	121	78	556	120	1459
Bp9127	SRR7457408	QTRZ00000000	30	02	CABO ROJO	soil	cenocepacia	67	644	973	157	453	68	599	1468
Bp9128	SRR7457411	QTRY00000000	30	02	CABO ROJO	soil	cenocepacia	483	607	956	121	78	59	120	1469
Bp9129	SRR7457410	QTRX00000000	30	02	CABO ROJO	soil	cenocepacia	67	644	973	157	453	68	599	1468
Bp9130	SRR7457413	QTRW00000000	35	04	MAUNABO	soil	cenocepacia	131	11	174	11	6	14	147	1414
Bp9134	SRR7457336	QTRV00000000	37	05	MAUNABO	soil	cenocepacia	15	11	182	11	6	14	212	1475
Bp9135	SRR7457337	QTRU00000000	38	02	PATILLAS	soil	cenocepacia	73	608	910	113	78	526	120	1394
Bp9139	SRR7457340	QTRT00000000	39	01	ARROYO	soil	cenocepacia	16	649	574	11	6	14	147	1477
Bp9145	SRR7457358	QTRS00000000	30	06	CABO ROJO	soil	cenocepacia	309	570	984	531	144	329	606	1482
Bp9146	SRR7457357	QTRR00000000	30	06	CABO ROJO	soil	cenocepacia	309	570	984	531	144	329	606	1482
Bp9150	SRR7457353	QTRQ00000000	30	09	CABO ROJO	soil	cenocepacia	16	341	496	94	41	15	449	1062
Bp9158	SRR7457434	QTRP00000000	37	08	MAUNABO	soil	cenocepacia	15	11	182	11	6	14	212	1475
Bp8972	SRR7457442	QTRO00000000	11	02	CEIBA	soil	cepacia	1	55	913	1	1	103	21	1397
Bp8973	SRR7457441	QTRN00000000	11	02	CEIBA	soil	cepacia	1	55	913	1	1	103	21	1397
Bp8980	SRR7457328	QTRM00000000	11	07	CEIBA	soil	cepacia	1	386	919	573	1	103	567	1405
Bp9003	SRR7457367	QTRL00000000	23	08	ARECIBO	soil	cepacia	472	386	935	585	1	103	21	1423
Bp9007	SRR7457363	QTRK00000000	24	05	HATILLO	soil	cepacia	473	623	937	41	226	544	48	1427
Bp9013	SRR7457347	QTRJ00000000	54	04	YABUCOA	water	cepacia	477	386	941	1	1	3	21	1431
Bp9019	SRR7457350	QTRI00000000	57	01	MANATI	water	cepacia	479	563	944	523	1	325	21	1434
Bp9020	SRR7457349	QTRH00000000	57	04	MANATI	water	cepacia	6	628	945	591	5	37	586	1435
Bp9024	SRR7457426	QTRG00000000	57	09	MANATI	water	cepacia	6	631	50	44	286	114	589	1439
Bp9032	SRR7457430	QTRF00000000	60	03	PATILLAS	water	cepacia	482	635	951	365	4	550	592	1443
Bp9033	SRR7457431	QTRE00000000	60	04	PATILLAS	water	cepacia	1	55	952	595	1	103	21	1444
Bp9034	SRR7457428	QTRD00000000	60	04	PATILLAS	water	cepacia	1	55	952	595	1	103	21	1444
Bp9035	SRR7457429	QTRC00000000	60	05	PATILLAS	water	cepacia	1	55	913	1	1	103	21	1397
Bp9036	SRR7457432	QTRB00000000	60	06	PATILLAS	water	cepacia	6	55	955	41	101	551	593	1447
Bp9120	SRR7457381	QTRA00000000	28	02	MAYAGUEZ	soil	cepacia	6	642	955	41	38	114	51	1461
Bp8999	SRR7457306	QTQZ00000000	18	08	VEGA ALTA	soil	contaminans	147	621	931	226	171	71	161	1419
Bp9000	SRR7457303	QTQY00000000	18	08	VEGA ALTA	soil	contaminans	470	164	932	226	73	156	161	1420
Bp9001	SRR7457302	QTQX00000000	21	08	FLORIDA	soil	contaminans	89	164	933	164	98	156	579	1421
Bp9018	SRR7457351	QTQW00000000	56	03	VEGA BAJA	water	contaminans	89	627	943	226	73	160	161	1433
Bp9025	SRR7457427	QTQV00000000	58	03	SAN SEBASTIAN	water	contaminans	480	632	948	593	448	205	590	1440
Bp9029	SRR7457424	QTQU00000000	60	01	PATILLAS	water	glumae	265	633	949	309	219	251	269	1441
Bp8963	SRR7457462	QTQP00000000	11	10	CEIBA	soil	novel	456	606	906	571	432	523	562	1390
Bp8977	SRR7457447	QTQO00000000	11	05	CEIBA	soil	novel	457	609	918	572	433	531	564	1402
Bp8984	SRR7457329	QTQN00000000	13	04	JUNCOS	soil	novel	457	610	920	574	433	532	568	1406
Bp8986	SRR7457327	QTQM00000000	13	05	JUNCOS	soil	novel	459	610	921	574	433	533	569	1408
Bp8989	SRR7457322	QTQL00000000	14	02	LAS PIEDRAS	soil	novel	459	609	921	577	433	531	568	1410
Bp8990	SRR7457323	QTQK00000000	14	02	LAS PIEDRAS	soil	novel	459	609	921	572	433	531	568	1411
Bp8991	SRR7457309	QTQJ00000000	14	04	LAS PIEDRAS	soil	novel	457	609	918	577	433	531	564	1412
Bp8992	SRR7457308	QTQI00000000	14	04	LAS PIEDRAS	soil	novel	465	616	926	580	440	493	574	1413
Bp8994	SRR7457310	QTQH00000000	14	05	LAS PIEDRAS	soil	novel	459	609	921	572	433	531	568	1411
Bp8995	SRR7457305	QTQG00000000	14	06	LAS PIEDRAS	soil	novel	459	609	921	577	433	531	568	1410
Bp8998	SRR7457307	QTQF00000000	16	09	YABUCOA	soil	novel	469	620	930	583	443	541	578	1418
Bp9002	SRR7457366	QTQE00000000	22	02	BARCELONETA	soil	novel	471	239	934	584	183	542	580	1422
Bp9010	SRR7457365	QTQC00000000	51	10	SALINAS	water	novel	457	609	918	572	433	531	564	1402
Bp9011	SRR7457370	QTQB00000000	51	10	SALINAS	water	novel	457	609	918	572	433	531	564	1402
Bp9015	SRR7457346	QTPZ00000000	54	08	YABUCOA	water	novel	459	609	921	572	433	531	568	1411
Bp9016	SRR7457345	QTPY00000000	55	02	MAUNABO	water	novel	43	33	319	21	21	33	30	141
Bp9017	SRR7457344	QTPX00000000	55	03	MAUNABO	water	novel	43	33	319	21	21	33	30	141
Bp9031	SRR7457425	QTPW00000000	60	02	PATILLAS	water	novel	481	634	950	594	449	549	591	1442
Bp9090	SRR7457312	QTPV00000000	36	04	MAUNABO	soil	novel	459	609	958	597	433	531	569	1452
Bp9099	SRR7457392	QTPU00000000	37	03	MAUNABO	soil	novel	459	609	921	572	433	531	597	1455
Bp9125	SRR7457406	QTPT00000000	30	01	CABO ROJO	soil	novel	490	643	971	584	183	211	225	1466
Bp9126	SRR7457409	QTPS00000000	30	02	CABO ROJO	soil	novel	491	239	972	600	452	562	225	1467
Bp9131	SRR7457412	QTPR00000000	36	05	MAUNABO	soil	novel	459	609	921	572	433	531	568	1411
Bp9140	SRR7457341	QTPQ00000000	05	08	CAROLINA	soil	novel	494	650	980	603	456	565	603	1478
Bp9142	SRR7457332	QTPP00000000	27	07	RINCON	soil	novel	494	650	981	603	456	566	603	1479
Bp9143	SRR7457333	QTPO00000000	28	09	MAYAGUEZ	soil	novel	496	652	982	605	458	567	605	1480
Bp9004	SRR7457368	QTQD00000000	23	10	ARECIBO	soil	PS-4a	58	622	247	586	32	543	581	1424
Bp9012	SRR7457371	QTQA00000000	54	01	YABUCOA	water	PS-4a	476	42	940	589	32	41	584	1430
Bp8988	SRR7457325	QTQR00000000	14	01	LAS PIEDRAS	soil	seminalis	187	161	922	576	436	534	570	1409
Bp9022	SRR7457343	QTQQ00000000	57	08	MANATI	water	seminalis	135	630	312	177	123	144	588	1437
Bp8965	SRR7457468	QTPN00000000	05	07	CAROLINA	soil	stagnalis	170	379	907	300	213	524	196	1391
Bp8966	SRR7457467	QTPM00000000	05	07	CAROLINA	soil	stagnalis	170	379	907	300	213	524	196	1391
Bp8971	SRR7457443	QTPL00000000	11	01	CEIBA	soil	stagnalis	170	379	907	300	213	524	196	1391
Bp8975	SRR7457439	QTPK00000000	11	03	CEIBA	soil	stagnalis	170	379	907	300	213	524	196	1391
Bp8976	SRR7457448	QTPJ00000000	11	03	CEIBA	soil	stagnalis	170	379	907	300	213	524	196	1391
Bp8987	SRR7457324	QTPI00000000	13	06	JUNCOS	soil	stagnalis	170	197	399	300	213	190	196	519
Bp9087	SRR7457317	QTPH00000000	36	01	MAUNABO	soil	stagnalis	485	197	399	300	213	190	196	1450
Bp9088	SRR7457316	QTPG00000000	36	01	MAUNABO	soil	stagnalis	485	197	399	300	213	190	196	1450
Bp9089	SRR7457313	QTPF00000000	36	02	MAUNABO	soil	stagnalis	170	197	399	300	213	190	196	519
Bp9091	SRR7457387	QTPE00000000	37	01	MAUNABO	soil	stagnalis	170	197	399	300	213	190	196	519
Bp9092	SRR7457388	QTPD00000000	37	01	MAUNABO	soil	stagnalis	170	197	399	300	213	190	196	519
Bp9093	SRR7457389	QTPC00000000	37	01	MAUNABO	soil	stagnalis	170	197	399	300	213	190	196	519
Bp9094	SRR7457390	QTPB00000000	37	02	MAUNABO	soil	stagnalis	170	197	399	300	213	190	196	519
Bp9095	SRR7457383	QTPA00000000	37	02	MAUNABO	soil	stagnalis	170	197	399	300	213	190	196	519
Bp9096	SRR7457384	QTOZ00000000	37	02	MAUNABO	soil	stagnalis	170	197	399	300	213	190	196	519
Bp9097	SRR7457385	QTOY00000000	37	03	MAUNABO	soil	stagnalis	170	379	959	300	213	190	595	1453
Bp9098	SRR7457386	QTOX00000000	37	03	MAUNABO	soil	stagnalis	170	379	959	300	213	190	595	1453
Bp9100	SRR7457393	QTOW00000000	37	04	MAUNABO	soil	stagnalis	170	197	399	300	213	190	196	519
Bp9101	SRR7457417	QTOV00000000	37	04	MAUNABO	soil	stagnalis	485	197	399	300	213	190	196	1450
Bp9102	SRR7457416	QTOU00000000	37	05	MAUNABO	soil	stagnalis	170	197	399	300	213	190	196	519
Bp9103	SRR7457415	QTOT00000000	37	05	MAUNABO	soil	stagnalis	170	197	399	300	213	190	196	519
Bp9104	SRR7457414	QTOS00000000	37	05	MAUNABO	soil	stagnalis	170	197	399	300	213	190	196	519
Bp9105	SRR7457421	QTOR00000000	37	05	MAUNABO	soil	stagnalis	170	379	959	300	213	190	595	1453
Bp9119	SRR7457378	QTOQ00000000	28	02	MAYAGUEZ	soil	stagnalis	170	379	907	300	213	524	196	1391
Bp9121	SRR7457382	QTOP00000000	28	04	MAYAGUEZ	soil	stagnalis	170	379	907	300	213	524	196	1391
Bp9122	SRR7457405	QTOO00000000	28	04	MAYAGUEZ	soil	stagnalis	170	379	907	300	213	524	196	1391
Bp9123	SRR7457404	QTON00000000	28	04	MAYAGUEZ	soil	stagnalis	170	379	907	300	213	524	196	1391
Bp9124	SRR7457407	QTOM00000000	28	06	MAYAGUEZ	soil	stagnalis	170	379	907	300	213	524	196	1391
Bp9133	SRR7457335	QTOL00000000	37	03	MAUNABO	soil	stagnalis	170	379	959	300	213	190	595	1453
Bp9137	SRR7457338	QTOK00000000	38	04	PATILLAS	soil	stagnalis	170	197	399	300	213	190	196	519
Bp9138	SRR7457339	QTOJ00000000	38	05	PATILLAS	soil	stagnalis	170	197	399	300	213	190	196	519
Bp9151	SRR7457352	QTOI00000000	30	10	CABO ROJO	soil	stagnalis	170	379	907	300	213	524	196	1391
Bp9154	SRR7457437	QTOH00000000	35	06	MAUNABO	soil	stagnalis	170	197	399	300	213	190	196	519
Bp9155	SRR7457438	QTOG00000000	37	06	MAUNABO	soil	stagnalis	170	197	399	300	213	190	196	519
Bp9156	SRR7457435	QTOF00000000	37	07	MAUNABO	soil	stagnalis	170	197	399	300	213	190	196	519
Bp9157	SRR7457436	QTOE00000000	37	08	MAUNABO	soil	stagnalis	170	197	399	300	213	190	196	519
Bp9144	SRR7457359	QTNW00000000	30	06	CABO ROJO	soil	ubonensisb	343	580	977	602	314	360	536	1473
Bp9149	SRR7457354	QTNT00000000	30	07	CABO ROJO	soil	ubonensisb	343	580	977	602	314	360	536	1473
Bp8955	SRR7457464	QTOD00000000	13	06	JUNCOS	soil	ubonensisb	343	580	877	547	314	360	536	1340
Bp8958	SRR7457466	QTOC00000000	11	09	CEIBA	soil	ubonensisb	343	580	877	547	314	360	537	1341
Bp8960	SRR7457465	QTOB00000000	11	03	CEIBA	soil	ubonensisb	343	580	877	547	314	360	537	1341
Bp8961	SRR7457460	QTOA00000000	22	06	BARCELONETA	soil	ubonensisb	343	580	877	547	314	360	537	1341
Bp8962	SRR7457459	QTNZ00000000	11	05	CEIBA	soil	ubonensisb	343	580	877	547	314	360	537	1341
Bp8964	SRR7457461	QTNY00000000	11	01	CEIBA	soil	ubonensisb	343	580	877	547	314	360	537	1341
Bp9132	SRR7457334	QTNX00000000	37	02	MAUNABO	soil	ubonensisb	343	580	977	602	314	360	536	1473
Bp9147	SRR7457356	QTNV00000000	30	06	CABO ROJO	soil	ubonensisb	343	580	977	602	314	360	536	1473
Bp9148	SRR7457355	QTNU00000000	30	06	CABO ROJO	soil	ubonensisb	343	580	977	602	314	360	536	1473
* Species ID based on whole genome sequence.
a PS-4 previously described in Sahl et al., 2016.
b B. ubonensis strain resistant to meropenem (>32ug/mL).
Yellow highlight MSLT cells represent alleles and STs identified in this study.
