# Supplementary material for: Burkholderia pseudomallei, the causative agent of melioidosis, is rare but ecologically established and widely dispersed in the environment in Puerto Rico
Source: PLoS Negl Trop Dis. 2019 Sep 5;13(9):e0007727. doi: 10.1371/journal.pntd.0007727 (PMC6748447; doi:10.1371/journal.pntd.0007727)
Supplement: S3 Table — All of these B. pseudomallei isolates were isolated from site 23 in the municipality of Arecibo. These 55 isolates are also presented in Fig 3 and S2 Fig. (XLSX) [file pntd.0007727.s005.XLSX]

## Sheet: S3 Table
ID	Read Accession Number	Assembly Accession Number	Puerto Rico Municipality	Hole ID	Source
Bp9039	SRR7457394	QTQT00000000	Arecibo	07	soil
Bp9041	SRR7457397	n/a	Arecibo	07	soil
Bp9043	SRR7457396	n/a	Arecibo	07	soil
Bp9044	SRR7457399	n/a	Arecibo	07	soil
Bp9045	SRR7457398	n/a	Arecibo	07	soil
Bp9046	SRR7457401	n/a	Arecibo	07	soil
Bp9047	SRR7457400	n/a	Arecibo	07	soil
Bp9048	SRR7457403	n/a	Arecibo	07	soil
Bp9050	SRR7457402	RPDD00000000	Arecibo	07	soil
Bp9051	SRR7457469	n/a	Arecibo	07	soil
Bp9052	SRR7457470	n/a	Arecibo	07	soil
Bp9053	SRR7457471	n/a	Arecibo	07	soil
Bp9054	SRR7457472	n/a	Arecibo	07	soil
Bp9055	SRR7457473	n/a	Arecibo	07	soil
Bp9056	SRR7457476	n/a	Arecibo	07	soil
Bp9057	SRR7457372	n/a	Arecibo	07	soil
Bp9058	SRR7457391	n/a	Arecibo	07	soil
Bp9059	SRR7457474	n/a	Arecibo	07	soil
Bp9060	SRR7457475	n/a	Arecibo	07	soil
Bp9061	SRR7457458	n/a	Arecibo	07	soil
Bp9062	SRR7457457	n/a	Arecibo	07	soil
Bp9063	SRR7457456	n/a	Arecibo	07	soil
Bp9064	SRR7457455	n/a	Arecibo	07	soil
Bp9065	SRR7457454	n/a	Arecibo	07	soil
Bp9066	SRR7457453	n/a	Arecibo	07	soil
Bp9067	SRR7457452	n/a	Arecibo	07	soil
Bp9068	SRR7457451	n/a	Arecibo	07	soil
Bp9069	SRR7457450	n/a	Arecibo	07	soil
Bp9070	SRR7457449	n/a	Arecibo	07	soil
Bp9071	SRR7457485	n/a	Arecibo	07	soil
Bp9072	SRR7457486	n/a	Arecibo	07	soil
Bp9073	SRR7457483	n/a	Arecibo	07	soil
Bp9074	SRR7457484	n/a	Arecibo	07	soil
Bp9075	SRR7457481	n/a	Arecibo	07	soil
Bp9076	SRR7457482	n/a	Arecibo	07	soil
Bp9077	SRR7457479	n/a	Arecibo	07	soil
Bp9078	SRR7457480	n/a	Arecibo	07	soil
Bp9079	SRR7457477	n/a	Arecibo	07	soil
Bp9080	SRR7457478	n/a	Arecibo	07	soil
Bp9081	SRR7457319	n/a	Arecibo	07	soil
Bp9082	SRR7457318	n/a	Arecibo	07	soil
Bp9083	SRR7457321	n/a	Arecibo	07	soil
Bp9084	SRR7457320	n/a	Arecibo	07	soil
Bp9085	SRR7457315	n/a	Arecibo	07	soil
Bp9086	SRR7457314	n/a	Arecibo	07	soil
Bp9107	SRR7457420	RSFB00000000	Arecibo	07	soil
Bp9108	SRR7457419	n/a	Arecibo	07	soil
Bp9109	SRR7457418	n/a	Arecibo	07	soil
Bp9110	SRR7457423	QTQS00000000	Arecibo	09	soil
Bp9111	SRR7457422	n/a	Arecibo	09	soil
Bp9112	SRR7457375	RPDC00000000	Arecibo	09	soil
Bp9113	SRR7457376	n/a	Arecibo	07	soil
Bp9114	SRR7457373	n/a	Arecibo	07	soil
Bp9115	SRR7457374	n/a	Arecibo	09	soil
Bp9116	SRR7457379	n/a	Arecibo	09	soil
All B. pseudomallei isolates were isolated from site 23 in Arecibo, Puerto Rico.
