# Supplementary material for: Burkholderia pseudomallei, the causative agent of melioidosis, is rare but ecologically established and widely dispersed in the environment in Puerto Rico
Source: PLoS Negl Trop Dis. 2019 Sep 5;13(9):e0007727. doi: 10.1371/journal.pntd.0007727 (PMC6748447; doi:10.1371/journal.pntd.0007727)
Supplement: S4 Table — Soil was collected at sites 1–50 and water was collected at sites 51–60. Bolded site ID indicates the site where B. pseudomallei was isolated. * Potentially novel species; ** Soil profile downloaded for each site from USDA NRCS Web Soil Survey; n/a = not applicable. (XLSX) [file pntd.0007727.s006.xlsx]

## Sheet: S$ Table
Site ID	Sample type	Municipality	Number of Burk-holderia isolates	Burkholderia spp. isolated	Average pH at site	Minimum pH at site	Maximum pH at site	pH range at site	Sampling date	Sample location type	Typical soil profile at ~30cm**	Latitude coordinates (N)	Longitude coordinates (W)
01	soil	San Juan	0	n/a	7.71	6.9	9.3	2.4	2017-04-03	Agricultural lands	Clay	available upon request	available upon request
02	soil	Bayamon	0	n/a	7.78	7.1	8.3	1.2	2017-04-03	Agricultural lands	Clay	available upon request	available upon request
03	soil	Trujillo Alto	0	n/a	7.16	6.5	8.4	1.9	2017-04-04	Agricultural lands	Weathered bedrock	available upon request	available upon request
04	soil	Gurabo	0	n/a	6.9	6.5	7.4	0.9	2017-04-04	Agricultural lands	Weathered bedrock	available upon request	available upon request
05	soil	Carolina	3	B. spp.*, B. stagnalis	7.13	6.7	7.5	0.8	2017-04-04	Agricultural lands	Unweathered bedrock	available upon request	available upon request
06	soil	Loiza	0	n/a	7.02	6.8	7.2	0.4	2017-04-04	Agricultural lands	Silty clay loam	available upon request	available upon request
07	soil	Rio Grande	0	n/a	7.22	6.9	7.7	0.8	2017-04-05	Agricultural lands	Silty clay	available upon request	available upon request
08	soil	Luquillo	0	n/a	5.81	4.6	6.8	2.2	2017-04-05	Agricultural lands	Fragmental material	available upon request	available upon request
09	soil	Naguabo	2	B. cenocepacia	6.6	6.2	7	0.8	2017-04-05	Agricultural lands	Silty clay	available upon request	available upon request
10	soil	Humacao	0	n/a	7.78	7.4	8.2	0.8	2017-04-05	Agricultural lands	Silty clay	available upon request	available upon request
11	soil	Ceiba	17	B. cenocepacia, B. cepacia, B. spp.*, B. stagnalis, B. ubonensis	5.66	4.6	6.4	1.8	2017-04-06	Agricultural lands	Clay	available upon request	available upon request
12	soil	Humacao	0	n/a	7.79	7	8.5	1.5	2017-04-06	Agricultural lands	Gravelly sandy loam	available upon request	available upon request
13	soil	Juncos	5	B. cenocepacia, B. spp.*, B. stagnalis, B. ubonensis	5.81	5.3	6.4	1.1	2017-04-06	Agricultural lands	Silty clay loam	available upon request	available upon request
14	soil	Las Piedras	8	B. cenocepacia, B. spp.*, B. seminalis	5.78889	4.5	11	6.5	2017-04-07	Agricultural lands	Sandy loam	available upon request	available upon request
15	soil	Yabucoa	1	B. anthina	6.79	6.4	7.2	0.8	2017-04-07	Agricultural lands	Loam	available upon request	available upon request
16	soil	Yabucoa	1	B. spp.*	6.12	5.6	6.7	1.1	2017-04-07	Agricultural lands	Clay	available upon request	available upon request
17	soil	Maunabo	0	n/a	8.46	7.7	10	2.3	2017-04-07	Natural Reserve-Punta Tuna	Sand	17.9953	-65.8806
18	soil	Vega Alta	2	B. contaminans	7.29	6.4	8.2	1.8	2017-04-10	Agricultural lands	Clay	available upon request	available upon request
19	soil	Vega Baja	0	n/a	8.94444	8.6	9.2	0.6	2017-04-10	Agricultural lands	Unweathered bedrock	available upon request	available upon request
20	soil	Manati	0	n/a	8.03	7.7	8.4	0.7	2017-04-10	Agricultural lands	Silty clay loam	available upon request	available upon request
21	soil	Florida	1	B. contaminans	7.97778	7.7	8.2	0.5	2017-04-11	Agricultural lands	Clay	available upon request	available upon request
22	soil	Barceloneta	2	B. spp.*, B. ubonensis	6.63	5.8	7.8	2	2017-04-11	Agricultural lands	Clay	available upon request	available upon request
23	soil	Arecibo	4	B. cepacia, B. pseudomallei, B. spp.*	5.97	4.9	7.6	2.7	2017-04-11	Agricultural lands	Sand	available upon request	available upon request
24	soil	Hatillo	3	B. cenocepacia, B. cepacia	6.78	6.5	7.1	0.6	2017-04-11	Agricultural lands	Clay	available upon request	available upon request
25	soil	San Sebastian	0	n/a	8.03	7.4	8.4	1	2017-04-12	Agricultural lands	Clay	available upon request	available upon request
26	soil	Isabella	0	n/a	8.59	8.4	8.9	0.5	2017-04-12	Agricultural lands	Clay	available upon request	available upon request
27	soil	Rincon	3	B. cenocepacia, B. spp.*	6.38	5.9	6.6	0.7	2017-04-12	Public land	Clay	18.3078	-67.2381
28	soil	Mayaguez	7	B. cepacia, B. spp.*, B. stagnalis	5.64	3.2	6.3	3.1	2017-04-13	Agricultural lands	Clay	available upon request	available upon request
29	soil	Hormigueros	0	n/a	8.27	8	8.5	0.5	2017-04-13	Agricultural lands	Unweathered bedrock	available upon request	available upon request
30	soil	Cabo Rojo	14	B. anthina, B. cenocepacia, B. spp.*, B. stagnalis, B. ubonensis	6.59	6.4	7	0.6	2017-04-13	Agricultural lands	Clay	available upon request	available upon request
31	soil	Aguadilla	0	n/a	7.31	7	8	1	2017-04-13	Agricultural lands	Unweathered bedrock	available upon request	available upon request
32	soil	Lajas	0	n/a	7.97	7.6	8.6	1	2017-04-14	Agricultural lands	Mucky peat	available upon request	available upon request
33	soil	San German	0	n/a	7.17	6.9	7.3	0.4	2017-04-14	Agricultural lands	Clay loam	available upon request	available upon request
34	soil	Cabo Rojo	0	n/a	8.57	8.2	9.1	0.9	2017-04-14	Agricultural lands	Sandy loam	available upon request	available upon request
35	soil	Maunabo	2	B. cenocepacia, B. stagnalis	7.06	6.7	8	1.3	2017-04-14	Agricultural lands	Sandy loam	available upon request	available upon request
36	soil	Maunabo	5	B. spp.*, B. stagnalis	6.1	5.8	6.6	0.8	2017-04-17	Agricultural lands	Stratified very gravelly sand to sand	available upon request	available upon request
37	soil	Maunabo	22	B. cenocepacia, B. spp.*, B. stagnalis, B. ubonensis	6.62	6.1	7.1	1	2017-04-17	Agricultural lands	Stratified very gravelly sand to sand	available upon request	available upon request
38	soil	Patillas	3	B. cenocepacia, B. stagnalis	7.37	7.1	7.6	0.5	2017-04-17	Agricultural lands	Clay	available upon request	available upon request
39	soil	Arroyo	1	B. cenocepacia	5.78	5.5	6	0.5	2017-04-17	Agricultural lands	No digital data available	available upon request	available upon request
40	soil	Salinas	0	n/a	8.08	7.7	8.3	0.6	2017-04-18	Public land	Gravelly clay	18.0631	-66.2258
41	soil	Guayama	0	n/a	8.27	8	8.7	0.7	2017-04-18	Public land	Clay	17.9536	-66.1869
42	soil	Salinas	0	n/a	6.85	6.5	8.1	1.6	2017-04-18	Agricultural lands	Clay	available upon request	available upon request
43	soil	Salinas	0	n/a	8.01	7.7	8.3	0.6	2017-04-18	Agricultural lands	Sand	available upon request	available upon request
44	soil	Santa Isabel	0	n/a	8.26	8	8.6	0.6	2017-04-18	Agricultural lands	Clay	available upon request	available upon request
45	soil	Ponce	0	n/a	7.82	7.6	8.2	0.6	2017-04-18	Agricultural lands	No digital data available	available upon request	available upon request
46	soil	Penuelas	0	n/a	8.17	8	8.4	0.4	2017-04-19	Agricultural lands	Very gravelly clay loam	available upon request	available upon request
47	soil	Guayanilla	0	n/a	8.57	8.2	9	0.8	2017-04-19	Agricultural lands	Very stony clay loam	available upon request	available upon request
48	soil	Yauco	0	n/a	8.62	8.5	8.8	0.3	2017-04-19	Agricultural lands	Weathered bedrock	available upon request	available upon request
49	soil	Guanica	0	n/a	8.1	7.9	8.3	0.4	2017-04-19	Agricultural lands	No typical profile available	available upon request	available upon request
50	soil	Ponce	0	n/a	8.78	8.5	9	0.5	2017-04-19	Natural Reserve-Punta Cucharas	Very gravelly clay	17.9814	-66.6597
51	water	Salinas	3	B. cenocepacia, B. spp.*	7.7	7.7	7.7	0	2017-04-18	Agricultural lands	Clay	available upon request	available upon request
52	water	Loiza	0	n/a	7.25	7.2	7.3	0.1	2017-04-19	Agricultural lands	Silty clay loam	available upon request	available upon request
53	water	Luquillo	0	n/a	7.1	6.9	7.3	0.4	2017-04-19	Agricultural lands	Fragmental material	available upon request	available upon request
54	water	Yabucoa	3	B. cepacia, B. spp.*	7.76667	7	8.5	1.5	2017-04-07	Agricultural lands	Loam	available upon request	available upon request
55	water	Maunabo	2	B. spp.*	7.15	7.1	7.2	0.1	2017-04-07	Natural Reserve-Punta Tuna	Sand	17.9953	-65.8806
56	water	Vega Baja	1	B. contaminans	8.8	8.8	8.8	0	2017-04-10	Agricultural lands	Clay	available upon request	available upon request
57	water	Manati	6	B. cenocepacia, B. cepacia, B. seminalis	10	9.8	10.2	0.4	2017-04-10	Agricultural lands	Silty clay loam	available upon request	available upon request
58	water	San Sebastian	1	B. contaminans	8.4	7.7	9.1	1.4	2017-04-12	Agricultural lands	Clay	available upon request	available upon request
59	water	Mayaguez	0	n/a	7.35	7.2	7.5	0.3	2017-04-16	Public land	Variable	18.1892	-67.1511
60	water	Patillas	9	B. cenocepacia, B. cepacia, B. glumaei, B. spp.*	6.85	6.8	6.9	0.1	2017-04-17	Agricultural lands	Clay	available upon request	available upon request
		Total	131	All soil samples (sites 1-50)	7.32262	3.2	11	6.5
				All water samples (sites 51-60)	7.83667	6.8	10.2	1.5
