# Supplementary material for: Burkholderia pseudomallei, the causative agent of melioidosis, is rare but ecologically established and widely dispersed in the environment in Puerto Rico
Source: PLoS Negl Trop Dis. 2019 Sep 5;13(9):e0007727. doi: 10.1371/journal.pntd.0007727 (PMC6748447; doi:10.1371/journal.pntd.0007727)
Supplement: S5 Table — These genes were detected using BSR (see text). Information on the regions flanking the four genomic islands is also provided. (XLSX) [file pntd.0007727.s007.xlsx]

## Sheet: S4 Table
Locus tag	Annotation	Genomic island association	Gene number from S1 Fig	Number of Arecibo genomes (out of 55) that contain this gene	Number of non-Arecibo Bp genomes (out of 412) that contain this gene	Number of Burkholderia spp. genomes (out of 781) that contain this gene
DF068_20785	pseudogene	GI1-flanking
DF068_20790	DNA-binding protein	GI1	N/A	55	0	0
DF068_20795	DUF262 domain-containing protein	GI1	N/A	55	0	0
DF068_20800	hypothetical protein	GI1	N/A	55	0	0
DF068_20825	M48 family peptidase	GI1	N/A	55	0	0
DF068_20830	type I restriction endonuclease subunit R	GI1	N/A	55	0	0
DF068_20835	restriction endonuclease subunit S	GI1	N/A	55	0	0
DF068_20840	restriction endonuclease subunit S	GI1	N/A	55	0	0
DF068_20845	MarR family transcriptional regulator	GI1	N/A	55	0	0
DF068_20850	hypothetical protein	GI1	N/A	55	0	0
DF068_21005	hypothetical protein	GI1	N/A	55	0	0
DF068_21010	hypothetical protein	GI1	N/A	55	0	0
DF068_21015	hypothetical protein	GI1	N/A	55	0	0
DF068_21020	hypothetical protein	GI1	N/A	55	0	0
DF068_21025	hypothetical protein	GI1	N/A	55	0	0
DF068_21030	ATP-binding protein	GI1	N/A	55	0	0
DF068_21045	DNA-binding protein	GI1	N/A	55	0	0
DF068_21050	hypothetical protein	GI1	N/A	55	0	0
DF068_20805	hypothetical protein	GI1	N/A	55	0	2
DF068_20820	chromosome partitioning protein ParB	GI1	N/A	55	0	2
DF068_20870	hypothetical protein	GI1	N/A	55	0	3
DF068_21035	hypothetical protein	GI1	N/A	55	0	3
DF068_21040	hypothetical protein	GI1	N/A	55	0	3
DF068_20975	DUF3489 domain-containing protein	GI1	N/A	55	0	1
DF068_20970	HNH endonuclease	GI1	N/A	55	0	2
DF068_20980	hypothetical protein	GI1	N/A	55	0	2
DF068_21055	hypothetical protein	GI1	N/A	55	0	2
DF068_21090	LacI family transcriptional regulator	GI1	N/A	55	0	2
DF068_20985	site-specific DNA-methyltransferase	GI1	N/A	55	0	3
DF068_20990	site-specific DNA-methyltransferase	GI1	N/A	55	0	3
DF068_21060	XRE family transcriptional regulator	GI1	N/A	55	0	3
DF068_20995	helix-turn-helix domain-containing protein	GI1	N/A	55	0	4
DF068_21065	ImmA/IrrE family metallo-endopeptidase	GI1	N/A	55	0	4
DF068_21070	hypothetical protein	GI1	N/A	55	0	4
DF068_21075	hypothetical protein	GI1	N/A	55	0	4
DF068_21080	DUF2924 domain-containing protein	GI1	N/A	55	0	4
DF068_20930	head-tail adaptor protein	GI1	N/A	55	1	0
DF068_20945	phage major capsid protein	GI1	N/A	55	1	0
DF068_20950	S49 family peptidase	GI1	N/A	55	1	0
DF068_20940	hypothetical protein	GI1	N/A	55	1	1
DF068_20960	terminase large subunit	GI1	N/A	55	1	2
DF068_20965	phage terminase small subunit P27 family	GI1	N/A	55	1	2
DF068_20810	recombinase family protein	GI1	N/A	55	1	3
DF068_20860	lysozyme	GI1	N/A	55	1	3
DF068_20885	peptidase P60	GI1	N/A	55	1	3
DF068_20895	TIGR02217 family protein	GI1	N/A	55	1	3
DF068_20900	phage tail tape measure protein	GI1	N/A	55	1	1
DF068_20855	hypothetical protein	GI1	N/A	55	1	2
DF068_20880	hypothetical protein	GI1	N/A	55	1	3
DF068_20915	phage tail protein	GI1	N/A	55	1	3
DF068_21000	hypothetical protein	GI1	N/A	55	1	3
DF068_20875	hypothetical protein	GI1	N/A	55	1	4
DF068_20890	DUF2163 domain-containing protein	GI1	N/A	55	1	4
DF068_20905	hypothetical protein	GI1	N/A	55	1	4
DF068_20910	hypothetical protein	GI1	N/A	55	1	4
DF068_20920	DUF3168 domain-containing protein	GI1	N/A	55	1	4
DF068_20925	hypothetical protein	GI1	N/A	55	1	4
DF068_20935	hypothetical protein	GI1	N/A	55	1	4
DF068_20955	phage portal protein	GI1	N/A	55	1	5
DF068_20815	ParB/RepB/Spo0J family partition protein	GI1	N/A	55	2	3
DF068_20865	hypothetical protein	GI1	N/A	55	2	4
DF068_21085	recombinase family protein	GI1	N/A	55	2	4
DF068_21100	transfer-messenger RNA	GI1-flanking
DF122_04925	tRNA-Lys	GI2-flanking
DF122_04940	addiction_module_antidote_protein,_HigA_family	GI2	1	3	0	0
DF122_04945	hypothetical_protein	GI2	2	3	0	0
DF122_04950	hypothetical_prote	GI2	3	3	0	0
DF122_04955	DUF2326_domain-containing_protein	GI2	4	3	0	0
DF122_04960	hypothetical_prote	GI2	5	3	0	0
DF122_04965	XRE_family_transcriptional_regulator	GI2	6	3	0	0
DF122_04970	RNA-directed_DNA_polymerase	GI2	7	3	0	0
DF122_04975	SOS_response-associated_peptidase	GI2	8	3	0	0
DF122_04980	PAAR_domain-containing_protein	GI2	9	3	0	0
DF122_04985	hypothetical_protein	GI2	10	3	0	0
DF122_04990	hypothetical_protein	GI2	11	3	0	0
DF122_04995	hypothetical_protein	GI2	12	3	0	0
DF122_05000	hypothetical_protein	GI2	13	3	0	0
DF122_05005	hypothetical_protein	GI2	14	3	0	0
DF122_05010	hypothetical_protein	GI2	15	3	0	0
DF122_05015	pseudogene	GI2-flanking
DF127_05565	tRNA-Lys	GI3-flanking
DF127_05570	XRE family transcriptional regulator	GI3	16	10	1	0
DF127_05575	PAAR domain-containing protein	GI3	17	7	0	13
DF127_05580	VRR-NUC domain-containing protein	GI3	18	7	16	14
DF127_05585	DUF3396 domain-containing protein	GI3	19	7	0	14
DF127_05590	hypothetical protein	GI3	20	7	0	0
DF127_05595	hypothetical protein	GI3	21	7	0	0
DF127_05600	hypothetical protein	GI3	22	7	0	0
DF127_05605	hypothetical protein	GI3	23	7	0	0
DF127_05610	hypothetical protein	GI3	24	7	0	0
DF127_05615	hypothetical protein	GI3	25	7	0	0
DF127_05620	hypothetical protein	GI3	26	7	0	0
DF127_05625	hypothetical protein	GI3	27	7	0	0
DF127_05630	hypothetical protein	GI3	28	7	0	0
DF127_05635	hypothetical protein	GI3	29	7	0	0
DF127_05640	hypothetical protein	GI3	30	7	0	0
DF127_05645	hypothetical protein	GI3	31	7	0	0
DF127_05650	hypothetical protein	GI3	32	7	0	0
DF127_05655	helix-turn-helix domain-containing protein	GI3	33	7	0	0
DF127_05660	hypothetical protein	GI3	34	7	0	0
DF127_05665	hypothetical protein	GI3	35	7	0	0
DF127_05670	hypothetical protein	GI3	36	7	0	0
DF127_05675	hypothetical protein	GI3	37	7	0	0
DF127_05680	hypothetical protein	GI3	38	7	0	0
DF127_05685	hypothetical protein	GI3	39	7	0	0
DF127_05690	hypothetical protein	GI3	40	7	0	0
DF127_05695	type II toxin-antitoxin system RelE/ParE family toxin	GI3	41	7	0	0
DF127_05700	CopG family transcriptional regulator	GI3	42	7	0	0
DF127_05705	hypothetical protein	GI3	43	7	0	0
DF127_05710	hypothetical protein	GI3	44	7	0	0
DF127_05715	DUF2778 domain-containing protein	GI3-flanking
DF127_05895	pseudogene	GI4-flanking
DF127_05915	hypothetical protein	GI4	45	51	0	0
DF127_05920	hypothetical protein	GI4	46	51	0	0
DF127_05925	IS3 family transposase	GI4	47	51	6	37
DF127_05930	hypothetical protein	GI4	48	51	0	0
DF127_05935	hypothetical protein	GI4	49	51	0	0
DF127_05955	trmE; tRNA modification GTPase	GI4-flanking
DF068_36235	DUF4065 domain-containing protein	N/A	50	45	31	0
DF068_36240	DNA repair exonuclease	N/A	51	48	33	2
DF068_36245	IS21 family transposase	N/A	52	48	31	27
DF068_01260	DUF746 domain-containing protein	N/A	53	47	6	0
DF068_01270	hypothetical protein	N/A	54	47	6	0
DF068_01280	AlpA family phage regulatory protein	N/A	55	47	11	0
DF068_01285	hypothetical protein	N/A	56	47	6	32
DF068_01295	hypothetical protein	N/A	57	47	7	7
DF068_01305	DUF4102 domain-containing protein	N/A	58	47	5	0
